# Supplementary material for: The Evolution of Rag Gene Enhancers and Transcription Factor E and Id Proteins in the Adaptive Immune System
Source: Int J Mol Sci. 2021 May 31;22(11):5888. doi: 10.3390/ijms22115888 (PMC8199221; doi:10.3390/ijms22115888)
Supplement: Supplementary file 1 [file ijms-22-05888-s001.zip]

Archive with 1 entries (1 files):
- ijms-1226271-supplementary.pdf
